# Supplementary material for: Sleep stage prediction using multimodal body network and circadian rhythm
Source: PeerJ Comput Sci. 2024 Apr 22;10:e1988. doi: 10.7717/peerj-cs.1988 (PMC11057653; doi:10.7717/peerj-cs.1988)
Supplement: Supplemental Information 1 [file peerj-cs-10-1988-s001.zip]

Archive with 2 entries (2 files):
- LSTM_Sleep_Meth_latest_27Aug222.ipynb
- ML_Generic_Sleep_Methodology.ipynb
