# Supplementary material for: Sleep stage prediction using multimodal body network and circadian rhythm
Source: PeerJ Comput Sci. 2024 Apr 22;10:e1988. doi: 10.7717/peerj-cs.1988 (PMC11057653; doi:10.7717/peerj-cs.1988)
Supplement: Supplemental Information 1 [file peerj-cs-10-1988-s001.zip › ML_Generic_Sleep_Methodology.ipynb]

# %% [code]
## ALL IMPORTS
import pandas as pd
import tensorflow as tf
import matplotlib.pyplot as plt
from pandas.plotting import scatter_matrix
from sklearn.ensemble import RandomForestClassifier
from sklearn.impute import SimpleImputer
from sklearn.preprocessing import LabelEncoder
from sklearn import preprocessing as pre
from sklearn.model_selection import train_test_split
import numpy as np
from numpy import mean
from numpy import std
#from sklearn.datasets import make_classification
from sklearn.model_selection import cross_val_score
from sklearn.model_selection import RepeatedStratifiedKFold
from sklearn.linear_model import LogisticRegression
from sklearn import preprocessing as pre
from sklearn.pipeline import Pipeline
from sklearn.decomposition import PCA
from sklearn.decomposition import TruncatedSVD
from sklearn.discriminant_analysis import LinearDiscriminantAnalysis
from sklearn.metrics import accuracy_score
import math
import numpy as np
from math import sqrt
from numpy import split
from numpy import array
from sklearn.metrics import mean_squared_error
from pandas import DataFrame
from pandas import concat
from sklearn.preprocessing import LabelEncoder
from sklearn.preprocessing import MinMaxScaler
from keras.models import Sequential
from keras.layers import Dense
from keras.layers import Flatten
from keras.layers import Dropout
from keras.layers import LSTM
from keras.layers import Bidirectional
#from keras.utils import to_categorical
from matplotlib import pyplot
from sklearn.metrics import confusion_matrix
import seaborn as sns

from sklearn.neural_network import MLPClassifier
from sklearn.datasets import make_classification
from sklearn.model_selection import train_test_split

from sklearn.metrics import balanced_accuracy_score
from sklearn.metrics import recall_score
from sklearn.metrics import roc_auc_score
from sklearn.metrics import cohen_kappa_score
from sklearn.metrics import f1_score
from sklearn.metrics import matthews_corrcoef
from sklearn.model_selection import GridSearchCV, RandomizedSearchCV
from sklearn import svm

np.random.seed(1234)
tf.random.set_seed(1234)

# %% [code]
from google.colab import drive
drive.mount('/content/drive')

# %% [code]
%cd drive
%cd MyDrive
%cd Colab\ Notebooks
!dir

# %% [code]
# import keras
# config = tf.compat.v1.ConfigProto( device_count = {'GPU': 1 , 'CPU': 1} )
# sess = tf.compat.v1.Session(config=config)
# keras.backend.set_session(sess)

# %% [code]
# from tensorflow.python.client import device_lib
# print(device_lib.list_local_devices())

# %% [markdown]
## **TO BE DONE**

# %% [code]
# To be done

#np.random.seed(7)
#hours years days are all cylical features

# %% [markdown]
Transformer


# %% [code]
from IPython.core.display import TextDisplayObject
from sklearn.metrics import precision_score

pathDataset = 'db/FourStages/'
dbActivitySleep = 'db/ActivitySleepNightDataOnly.csv'
dbActivitySleepHeartRate = 'Activity_Sleep_HeartRate_FourSleepStages_May22_2.csv'
dbActivitySleepHeartRateHRV = 'Activity_Sleep_HeartRate_HRV_FourSleepStages_May22.csv'
dbActivitySleepHeartRateHRVTemp = 'Activity_Sleep_HearRate_HRV_Temperature_FourSleepStages_May22.csv'
dbActivitySleepHeartRateHRVTempOxy = 'Activity_Sleep_HearRate_HRV_Temperature_Oxygen_FourSleepStages_May22.csv' #Not tested
dbActivitySleepHeartRateHRVTempOxySnore = 'Activity_Sleep_HearRate_HRV_Temperature_Oxygen_Snore_FourSleepStages_May22.csv' #Not tested

dbTestMesaDataset = 'Mesa_Dataset_MergedFinal.txt'
dbSleepAppleWalch = 'Dataset_MergedFinal.txt'

G_X = []
G_Y = []
datasetX = []
classColumnY = []

def load_dataset(pathD ,fileName, date_cols):
  df = pd.read_csv(pathD+fileName, parse_dates=date_cols)
  return df

def split_train_test(dataX, dataY, splitRatio):
  train_features, test_features, train_labels, test_labels = train_test_split(dataX, dataY, test_size = splitRatio,random_state=0,stratify=dataY)
  print('Training Features Shape:', train_features.shape)
  print('Training Labels Shape:', train_labels.shape)
  print('Testing Features Shape:', test_features.shape)
  print('Testing Labels Shape:', test_labels.shape)
  return train_features, test_features, train_labels, test_labels

def model_RF(est, rnd_state, train_features, train_labels):
  model = RandomForestClassifier(n_estimators = est, random_state = rnd_state)
  model.fit(train_features, train_labels)
  return model

def model_LR():
  model = LogisticRegression()
  return model

def runWithPCA(n=2):

  steps = [('pca', PCA(n_components=n)), ('m', model_LR())]
  model = Pipeline(steps=steps)
  test_model_cross_val(model_LR(), datasetX, classColumnY,3,1,10, 'accuracy')

  steps = [('pca', PCA(n_components=n)), ('clf', RandomForestClassifier())]
  model = Pipeline(steps=steps)
  test_model_cross_val(model_RF(1000,42,datasetX, classColumnY), datasetX, classColumnY,3,1,10, 'accuracy')

def runWithSVD(n=2):
  steps = [('svd', TruncatedSVD(n_components=n)), ('m', model_LR())]
  model = Pipeline(steps=steps)

  test_model_cross_val(model_LR(), datasetX, classColumnY,3,1,10, 'accuracy')

  steps = [('pca', TruncatedSVD(n_components=n)), ('clf', RandomForestClassifier())]
  model = Pipeline(steps=steps)
  test_model_cross_val(model_RF(1000,42,datasetX, classColumnY), datasetX, classColumnY,3,1,10, 'accuracy')

def runWithLDA(n=2):
  steps = [('svd', LinearDiscriminantAnalysis(n_components=n)), ('m', model_LR())]
  model = Pipeline(steps=steps)

  test_model_cross_val(model_LR(), datasetX, classColumnY,3,1,10, 'accuracy')

  steps = [('pca', LinearDiscriminantAnalysis(n_components=n)), ('clf', RandomForestClassifier())]
  model = Pipeline(steps=steps)
  test_model_cross_val(model_RF(1000,42,datasetX, classColumnY), datasetX, classColumnY,3,1,10, 'accuracy')

def test_model_cross_val(model, x, y, repeatN, rnd_state, n_spl, measure_eval):
  cv = RepeatedStratifiedKFold(n_splits=n_spl, n_repeats=repeatN, random_state=rnd_state)
  n_scores = cross_val_score(model, x, y, scoring=measure_eval, cv=cv, n_jobs=-1)

  # report performance
  print(n_scores)
  print('Accuracy: %.3f (%.3f)' % (mean(n_scores), std(n_scores)))

def evaluateOnMetric(y, yp,model,test_features):
  ac = accuracy_score(y, yp)
  print("accuracy", ac)

  acBalanced = balanced_accuracy_score(y, yp)
  print("Balanced Accuracy", acBalanced)

  sc = precision_score(y, yp, average='weighted')
  print("precision", sc)

  recall = recall_score(y, yp, average='weighted')
  print("recall", recall)

  #roc_auc = roc_auc_score(y, model.predict_proba(x), multi_class='ovr')
  roc_auc = roc_auc_score(y, model.predict_proba(test_features), multi_class='ovr')
  print("ROC AUC ", roc_auc)

  cohenkappa = cohen_kappa_score(y, yp)
  print("Cohen Kappa ",cohenkappa)

  f1 = f1_score(y, yp, average='weighted')
  print("F1 score =  ",f1)

  mc = matthews_corrcoef(y, yp)
  print("mc = ", mc)

def test_model_cross_val(model, x, y, repeatN, rnd_state, n_spl):
  dataX = x.copy()
  dataY = y.copy()

  model = LogisticRegression(penalty='l1', C = 1, solver='liblinear')
  #pipe = Pipeline([('classifier' , RandomForestClassifier())])
  pipe = Pipeline([('classifierLR' , LogisticRegression())])

  #pipe = Pipeline([('classifierMLP' , MLPClassifier())])

  #pipe = Pipeline([('classifierRF' , RandomForestClassifier())])

  pipe = Pipeline([('classifierSVM' , svm.SVC())])
  # Create param grid.
  #param_grid = [
  #    {'classifier' : [LogisticRegression()],
  #     'classifier__penalty' : ['l1', 'l2'],
  #     'classifier__C' : np.logspace(-4, 4, 20),
  #     'classifier__solver' : ['liblinear']}
       #,
      # {'classifier' : [RandomForestClassifier()],
      #  'classifier__n_estimators' : list(range(10,101,10)),
      #  'classifier__max_features' : list(range(6,32,5))}
  #      ]

  parameter_dictionary = {
        'Support Vector Machine' : {'classifierSVM__C': [0.001, 0.01, 0.1, 1, 10, 100], 'classifierSVM__random_state' : [1] , 'classifierSVM__kernel' : ['linear', 'rbf'], 'classifierSVM__probability' : [True]},
        'Logistic Regression': {'classifierLR__C': [0.001, 0.01, 0.1, 1, 10, 100], 'classifierLR__penalty': ['l1', 'l2']},
        'Random Forest': {'classifierRF__max_depth': [10, 50, 100,1000,1000], 'classifier__n_estimators' : [10, 50, 100, 1000]},
        'k-Nearest Neighbors': {'n_neighbors': [500, 1000]},
        'Neural Net': {'classifierMLP__alpha': [0.1, 0.01, 0.001, 0.0001, 0.00001,0.0000001], 'classifierMLP__max_iter' : [8000]}
    }

  # Create grid search object

  clf = GridSearchCV(pipe, param_grid = parameter_dictionary['Support Vector Machine'], cv = 5, verbose=True, n_jobs=-1)

  # Fit on data

  from sklearn import metrics

  train_features, test_features, train_labels, test_labels = split_train_test(x, y, 0.25)

  best_clf = clf.fit(train_features, train_labels)
  best_clf.best_estimator_.get_params()['classifierSVM']
  print('Model accuracy is',best_clf.score(test_features, test_labels))
  #probs = best_clf.predict_proba(test_features)
  #preds = probs[:,1]
  #fpr, tpr, threshold = metrics.roc_curve(test_labels, preds)
  #roc_auc = metrics.auc(fpr, tpr)

  #plt.figure()
  #plt.plot(fpr, tpr, label='GridSearchCV (area = %0.2f)' % roc_auc)
  #plt.plot([0, 1], [0, 1],'r--')
  #plt.xlim([0.0, 1.0])
  #plt.ylim([0.0, 1.05])
  #plt.xlabel('False Positive Rate')
  #plt.ylabel('True Positive Rate')
  #plt.title('Receiver operating characteristic')
  #plt.legend(loc="lower right")
  #plt.savefig('Log_ROC')
  #plt.show()

  classes = best_clf.predict(test_features)
  accuracy = metrics.accuracy_score(classes, test_labels)
  balanced_accuracy = metrics.balanced_accuracy_score(classes, test_labels)
  #precision = metrics.precision_score(classes, test_labels)
  average_precision = metrics.average_precision_score(classes, test_labels)
  f1_score = metrics.f1_score(classes, test_labels, average = 'weighted')
  recall = metrics.recall_score(classes, test_labels, average = 'weighted')
  cohenkappa = metrics.cohen_kappa_score(classes, test_labels)
  mathew = metrics.matthews_corrcoef(classes, test_labels)

  print("accuracy", accuracy)
  print("Balanced Accuracy", balanced_accuracy)
  print("precision", average_precision)
  print("recall", recall)
  #print("ROC AUC ", roc_auc)
  print("Cohen Kappa ",cohenkappa)
  print("F1 score =  ",f1_score)
  print("mc = ", mathew)

  print (balanced_accuracy, average_precision, f1_score, recall, cohenkappa, mathew)
  print(metrics.classification_report(classes, test_labels))

  #model = MLPClassifier(random_state=1, max_iter=10000,alpha=0.00000001)
  #model = model_LR()
  model = svm.SVC()
  #print(x.shape)
  #print(y.shape)
  train_features, test_features, train_labels, test_labels = split_train_test(x, y, 0.25)
  #model = model_RF(1000,42,train_features, train_labels)

  #print(x.values.ravel())
  #print(y.values.ravel())
  model.fit(train_features,train_labels.values.ravel())
  yp = model.predict(test_features)
  print(yp)
  y_testLabels_Ravelled = test_labels.values.ravel()
  print(test_labels)
  resultCM= confusion_matrix(test_labels, yp)

  sns.heatmap(resultCM, annot=True,cmap = 'Blues_r')
  plt.ylabel('Actual label');
  plt.xlabel('Predicted label');

  evaluateOnMetric(y_testLabels_Ravelled, yp,model,test_features)

  #print("Count nan" , y.isnull().sum(axis = 0))

  #print('\n\n Started testing model \n\n')

  #cv = RepeatedStratifiedKFold(n_splits=n_spl, n_repeats=repeatN, random_state=rnd_state)
  #print(cv)
  ##n_scoresPRC = cross_val_score(model, x.values, y.values, scoring='precision', cv=cv, n_jobs=-1)
  #n_scoresACC = cross_val_score(model, x, y, scoring='accuracy', cv=cv, n_jobs=-1)
  #n_scoresPRC = cross_val_score(model, x.values, y.values, scoring='average_precision', cv=cv, n_jobs=-1)
  #print(n_scoresPRC)
  #n_scoresRECALL = cross_val_score(model, x, y, scoring='recall', cv=cv, n_jobs=-1)
  ##n_scoresKappa = cross_val_score(model, x, y, scoring=measure_eval, cv=cv, n_jobs=-1)
  #n_scoresROC = cross_val_score(model, x, y, scoring='roc_auc', cv=cv, n_jobs=-1)
  #n_scoresF1Score = cross_val_score(model, x, y, scoring='f1', cv=cv, n_jobs=-1)
  #n_scoresJaccquard = cross_val_score(model, x, y, scoring='jaccard', cv=cv, n_jobs=-1)

  # report performance
  #print('Accuracy: %.3f (%.3f)' % (mean(n_scoresACC), std(n_scoresACC)))
  #print('Precision: %.3f (%.3f)' % (mean(n_scoresPRC), std(n_scoresPRC)))
  #print('Recall: %.3f (%.3f)' % (mean(n_scoresRECALL), std(n_scoresRECALL)))
  #print('ROC AUC: %.3f (%.3f)' % (mean(n_scoresROC), std(n_scoresROC)))
  #print('F1 Score: %.3f (%.3f)' % (mean(n_scoresF1Score), std(n_scoresF1Score)))
  #print('Jaccquard: %.3f (%.3f)' % (mean(n_scoresJaccquard), std(n_scoresJaccquard)))


# %% [markdown]
#  **Activity and Sleep**

# %% [code]

def load_activity_as_db():
  date_cols = ['startTimeOfStage']
  print(dbActivitySleep)
  df = pd.read_csv(dbActivitySleep, parse_dates=date_cols)
  return df

def preprocess_as(df, classLabelNumber):
  df.drop("secondsInStage", axis=1, inplace=True)
  df.drop("typeOfData", axis=1, inplace=True)
  df.drop("patientId", axis=1, inplace=True)
  df.dropna(inplace=True)
  le = pre.LabelEncoder()
  df['stageName']= le.fit_transform(df['stageName'])
  #Converting date to numerical value
  df['startTimeOfStage'] = pd.to_numeric(pd.to_datetime(df['startTimeOfStage']))
  df = df.astype('float32')
  #print(df)
  global datasetX
  datasetX = df.iloc[:,[0,1,2,3,4,5,6,7,8,9,10,11]]
  global classColumnY
  classColumnY = df.iloc[:,[classLabelNumber]]
  #print(datasetX)
  #print(classColumnY)
  df.count(axis=0)
  return df

def run_exp_as():
  df = load_activity_as_db()
  df = preprocess_as(df,12)
  #train_features, test_features, train_labels, test_labels = split_train_test(datasetX, classColumnY, 0.25)
  #test_model_cross_val(model_RF(1000,42,train_features, train_labels), datasetX, classColumnY,3,1,10)
  test_model_cross_val(model_LR(), df.iloc[:,[0,1,2,3,4,5,6,7,8,9,10,11]], df.iloc[:,[12]],3,1,10)

run_exp_as()


# %% [code]
print(clf)

# %% [markdown]
# **Activity Sleep Heart Rate**

# %% [code]
def load_activity_ash_db():
  date_cols = ['startTimeOfStage']
  print(pathDataset+dbActivitySleepHeartRate)
  df = pd.read_csv(pathDataset+dbActivitySleepHeartRate, parse_dates=date_cols)
  return df

def preprocess_ash(df, classLabelNumber):
  #df.drop("id", axis=1, inplace=True)
  df.dropna(inplace=True)
  le = pre.LabelEncoder()
  df['stageName']= le.fit_transform(df['stageName'])
  #Converting date to numerical value
  df['startTimeOfStage'] = pd.to_numeric(pd.to_datetime(df['startTimeOfStage']))
  global datasetX
  datasetX = df.iloc[:,[0,1,2,3,4,5,6,7,8,9,10,11,12,13,14]]
  global classColumnY
  classColumnY = df.iloc[:,[classLabelNumber]]
  #print(datasetX)
  print(classColumnY)
  df.count(axis=0)


# %% [markdown]
# **Activity Sleep Heart Rate HRV**

# %% [code]
def load_activity_ashh_db():
  date_cols = ['startTimeOfStage']
  print(pathDataset+dbActivitySleepHeartRateHRV)
  df = pd.read_csv(pathDataset+dbActivitySleepHeartRateHRV, parse_dates=date_cols)
  return df


def draw_plots_ashh(df):
  df.plot(kind = 'scatter', x = 'distancePerMinute', y = 'caloriesBurned')
  plt.show()
  df.plot(kind = 'scatter', x = 'distancePerMinute', y = 'heartRate')
  plt.show()
  df.plot(kind = 'scatter', x = 'stageName', y = 'heartRate')
  plt.show()
  #plt.ylim((0,50))
  #plt.xlim((0,0.025))
  #plt.show()
  plt.hist(df['stageName'])
  print(df.describe)

def preprocess_ashh(df, classLabelNumber):
  df.dropna(inplace=True)
  le = pre.LabelEncoder()
  df['stageName']= le.fit_transform(df['stageName'])
  #Converting date to numerical value
  df['startTimeOfStage'] = pd.to_numeric(pd.to_datetime(df['startTimeOfStage']))
  global datasetX
  datasetX = df.iloc[:,[0,1,2,3,4,5,6,7,8,9,10,11,12,13,14,15,16,17]]
  global classColumnY
  classColumnY = df.iloc[:,[classLabelNumber]]
  print(datasetX)
  print(classColumnY)
  df.count(axis=0)

def run_exp_ashh():
  df = load_activity_ashh_db()
  #draw_plots_asht(df)
  classLabelNumber = 18 #19 # 15
  n_features = 19
  preprocess_ashh(df, classLabelNumber)
  df.head(3)
  #print(datasetX)
  #print(classColumnY)
  train_features, test_features, train_labels, test_labels = split_train_test(datasetX, classColumnY, 0.25)
  test_model_cross_val(model_RF(1000,42,train_features, train_labels), datasetX, classColumnY,3,1,10, 'accuracy') # 87.5% ACC (0.006)
  test_model_cross_val(model_LR(), datasetX, classColumnY,3,1,10, 'accuracy')


#run_exp_ashh()


# %% [markdown]
## **Activity Sleep Heart Rate HRV Temperature**

# %% [code]

def load_activity_ashht_db():
  date_cols = ['startTimeOfStage']
  print(pathDataset+dbActivitySleepHeartRateHRVTemp)
  df = pd.read_csv(pathDataset+dbActivitySleepHeartRateHRVTemp, parse_dates=date_cols)
  return df

def draw_plots_ashht(df):
  df.plot(kind = 'scatter', x = 'distancePerMinute', y = 'caloriesBurned')
  plt.show()
  df.plot(kind = 'scatter', x = 'distancePerMinute', y = 'heartRate')
  plt.show()
  df.plot(kind = 'scatter', x = 'stageName', y = 'heartRate')
  plt.show()
  #plt.ylim((0,50))
  #plt.xlim((0,0.025))
  #plt.show()
  plt.hist(df['stageName'])
  print(df.describe)

def preprocess_ashht(df, classLabelNumber):
  df.drop("id", axis=1, inplace=True)
  df.dropna(inplace=True)
  le = pre.LabelEncoder()
  df['stageName']= le.fit_transform(df['stageName'])
  #Converting date to numerical value
  df['startTimeOfStage'] = pd.to_numeric(pd.to_datetime(df['startTimeOfStage']))
  global datasetX
  datasetX = df.iloc[:,[0,1,2,3,4,5,6,7,8,9,10,11,12,13,14,15,16,17,18]]
  global classColumnY
  classColumnY = df.iloc[:,[classLabelNumber]]
  print(datasetX)
  print(classColumnY)
  df.count(axis=0)

def run_exp_ashht():
  df = load_activity_ashht_db()
  #draw_plots_ashht(df)
  classLabelNumber = 19 # 15
  n_features = 20
  preprocess_ashht(df, classLabelNumber)
  df.head(3)
  #print(datasetX)
  #print(classColumnY)
  train_features, test_features, train_labels, test_labels = split_train_test(datasetX, classColumnY, 0.25)
  test_model_cross_val(model_RF(1000,42,train_features, train_labels), datasetX, classColumnY,3,1,10, 'accuracy') # 87.5% ACC (0.006)
  test_model_cross_val(model_LR(), datasetX, classColumnY,3,1,10, 'accuracy')

#run_exp_ashht()

# %% [markdown]
# **Apple Watch and MESA**

# %% [code]
def load_Apple_Walch():
  print(pathDataset+dbSleepAppleWalch)
  df = pd.read_csv('db/'+dbSleepAppleWalch)
  return df

def load_MESA_Dataset():
  print(pathDataset+dbTestMesaDataset)
  df = pd.read_csv('db/'+dbTestMesaDataset)
  return df

# convert series to supervised learning
def series_to_supervised(data, n_in=1, n_out=1, dropnan=True):
  n_vars = 1 if type(data) is list else data.shape[1]
  df = DataFrame(data)
  cols, names = list(), list()
  # input sequence (t-n, ... t-1)
  for i in range(n_in, 0, -1):
	  cols.append(df.shift(i))
	  names += [('var%d(t-%d)' % (j+1, i)) for j in range(n_vars)]
  # forecast sequence (t, t+1, ... t+n)
  for i in range(0, n_out):
	  cols.append(df.shift(-i))
	  if i == 0:
		  names += [('var%d(t)' % (j+1)) for j in range(n_vars)]
	  else:
		  names += [('var%d(t+%d)' % (j+1, i)) for j in range(n_vars)]
  # put it all together
  agg = concat(cols, axis=1)
  agg.columns = names
  # drop rows with NaN values
  if dropnan:
	  agg.dropna(inplace=True)
  return agg

def runWithLSTM(df,classLabelNumber, n_steps, n_features, EPOCHS):
  #make sure date is coverted to numerical and class label is label encoded, null values are removed
  dfCopy = df.copy()

  values = dfCopy.values

  # ensure all data is float
  values = values.astype('float32')
  # normalize features
  scaler = MinMaxScaler(feature_range=(0, 1))
  scaled = scaler.fit_transform(values)
  print(values.shape)

  def splitDataIntoTrainTest(values, ratioVal):
    n_train_hours = (int)(values.shape[0]*ratioVal)
    train = values[:n_train_hours, :]
    test = values[n_train_hours:, :]
    return train, test

  reframed = series_to_supervised(scaled, n_steps, 1)
  values = reframed.values
  train, test = splitDataIntoTrainTest(values, 0.7)

  # split into input and outputs
  train_X, train_y = train[:, 0:n_features*n_steps], train[:, n_features*n_steps:n_features*(n_steps+1)]
  test_X, test_y = test[:, 0:n_features*n_steps], test[:, n_features*n_steps:n_features*(n_steps+1)]

  # reshape input to be 3D [samples, timesteps, features]
  train_X = train_X.reshape((train_X.shape[0], 1, train_X.shape[1]))
  test_X = test_X.reshape((test_X.shape[0], 1, test_X.shape[1]))
  print(train_X.shape, train_y.shape, test_X.shape, test_y.shape)
  # design network
  model = Sequential()
  model.add(LSTM(50, input_shape=(train_X.shape[1], train_X.shape[2])))
  model.add(Dense(n_features))
  model.compile(loss='mae', optimizer='adam')
  model.summary()
  # fit network
  history = model.fit(train_X, train_y, epochs=EPOCHS, batch_size=72, validation_data=(test_X, test_y), verbose=2, shuffle=False)
  # plot history
  pyplot.plot(history.history['loss'], label='train')
  pyplot.plot(history.history['val_loss'], label='test')
  pyplot.legend()
  pyplot.show()
  # make a prediction
  yhat = model.predict(test_X)
  print(yhat.shape)

  inv_yhat = scaler.inverse_transform(yhat)
  inv_y = scaler.inverse_transform(test_y)
  y = inv_y.T[classLabelNumber].astype(int)
  yPredicted = inv_yhat.T[classLabelNumber].astype(int)
  print(yPredicted)
  # calculate RMSE
  rmse = sqrt(mean_squared_error(inv_y, inv_yhat))
  rmse = sqrt(mean_squared_error(test_y, yhat))
  acc = accuracy_score(y, yPredicted, normalize=True)

  print('n_steps = ')
  print(n_steps)
  print(accuracy_score(y, yPredicted, normalize=True))
  print('Test RMSE: %.3f' % rmse)

  return rmse, acc

def runWithLSTM_MESA(df,dfTest, classLabelNumber, n_steps, n_features, EPOCHS):
  #make sure date is coverted to numerical and class label is label encoded, null values are removed
  dfCopy = df.copy()

  values = dfCopy.values
  valuesTest = dfTest.values

  # ensure all data is float
  values = values.astype('float32')
  # normalize features
  scaler = MinMaxScaler(feature_range=(0, 1))
  scaled = scaler.fit_transform(values)
  print(values.shape)

  valuesTest = valuesTest.astype('float32')
  scalerTest = MinMaxScaler(feature_range=(0, 1))
  scaledTest = scalerTest.fit_transform(valuesTest)

  def splitDataIntoTrainTest(values, ratioVal):
    n_train_hours = (int)(values.shape[0]*ratioVal)
    train = values[:n_train_hours, :]
    test = values[n_train_hours:, :]
    return train, test

  reframed = series_to_supervised(scaled, n_steps, 1)
  reframedTest = series_to_supervised(scaledTest, n_steps, 1)

  values = reframed.values
  valuesTest = reframedTest.values
  #train, test = splitDataIntoTrainTest(values, 0.7)

  train = values
  test = valuesTest

  # split into input and outputs
  train_X, train_y = train[:, 0:n_features*n_steps], train[:, n_features*n_steps:n_features*(n_steps+1)]
  test_X, test_y = test[:, 0:n_features*n_steps], test[:, n_features*n_steps:n_features*(n_steps+1)]

  # reshape input to be 3D [samples, timesteps, features]
  train_X = train_X.reshape((train_X.shape[0], 1, train_X.shape[1]))
  test_X = test_X.reshape((test_X.shape[0], 1, test_X.shape[1]))
  print(train_X.shape, train_y.shape, test_X.shape, test_y.shape)
  # design network
  # model = Sequential()
  # model.add(LSTM(50,recurrent_activation = 'relu', input_shape=(train_X.shape[1], train_X.shape[2])))
  # model.add(Dense(n_features))
  # model.compile(loss='mae', optimizer='adam')
  # model.summary()

  #model = Sequential()
  #model.add(LSTM(50,return_sequences=True, input_shape=(train_X.shape[1], train_X.shape[2])))
  #model.add(LSTM(50))
  #model.add(Dense(100))
  #model.add(Dense(n_features))
  #model.compile(loss='mae', optimizer='adam')
  #model.summary()
  model=None
  model = Sequential()
  model.add(Bidirectional(LSTM(50,return_sequences=True), input_shape=(train_X.shape[1], train_X.shape[2])))
  model.add(LSTM(80,return_sequences=True))
  model.add(LSTM(60))
  model.add(Dense(100))
  model.add(Dense(n_features))
  model.compile(loss='mae', optimizer='adam')
  model.summary()


  # fit network
  history = model.fit(train_X, train_y, epochs=EPOCHS, batch_size=72, validation_data=(test_X, test_y), verbose=2, shuffle=False)
  # plot history
  pyplot.plot(history.history['loss'], label='train')
  pyplot.plot(history.history['val_loss'], label='test')
  pyplot.legend()
  pyplot.show()
  # make a prediction
  yhat = model.predict(test_X)

  inv_yhat = scalerTest.inverse_transform(yhat)
  inv_y = scalerTest.inverse_transform(test_y)
  y = inv_y.T[classLabelNumber].astype(int)
  yPredicted = inv_yhat.T[classLabelNumber].astype(int)
  print(yPredicted)
  # calculate RMSE
  rmse = sqrt(mean_squared_error(inv_y, inv_yhat))
  rmse = sqrt(mean_squared_error(test_y, yhat))
  acc = accuracy_score(y, yPredicted, normalize=True)

  print('n_steps = ')
  print(n_steps)
  print(accuracy_score(y, yPredicted, normalize=True))
  print('Test RMSE: %.3f' % rmse)

  return rmse, acc

def run_exp_appleWalch():
  df = load_Apple_Walch()
  print(df)
  df.drop("sid", axis=1, inplace=True)

  classLabelNumber = 5

  global datasetX
  datasetX = df.iloc[:,[0,1,2,3,4]]
  global classColumnY
  classColumnY = df.iloc[:,[classLabelNumber]]
  print(datasetX)
  print(classColumnY)
  df.count(axis=0)

  n_features = 6
  #print(datasetX)
  #print(classColumnY)
  train_features, test_features, train_labels, test_labels = split_train_test(datasetX, classColumnY, 0.25)
  #test_model_cross_val(model_RF(1000,42,train_features, train_labels), datasetX, classColumnY,3,1,10, 'accuracy') # 87.5% ACC (0.006)
  #test_model_cross_val(model_LR(), datasetX, classColumnY,3,1,10, 'accuracy')

  accuracyArr = []
  rmseArr = []

  for n_steps in range(1,10):
    rmse, acc = runWithLSTM(df, classLabelNumber, n_steps, n_features, 80)
    accuracyArr.append(acc)
    rmseArr.append(rmse)

  print(accuracyArr)
  print(rmseArr)
  nstepsss = list(range(1, 20))
  plt.plot(nstepsss,accuracyArr)
  plt.plot(nstepsss,rmseArr)
  plt.show()

def run_exp_Apple_MESA():

  dfApple = load_Apple_Walch()
  dfApple.drop("sid", axis=1, inplace=True)

  dfTest= load_MESA_Dataset()
  dfTest.drop("sid", axis=1, inplace=True)

  classLabelNumber = 5

  global datasetX
  datasetX = dfApple.iloc[:,[0,1,2,3,4]]
  global classColumnY
  classColumnY = dfApple.iloc[:,[classLabelNumber]]
  dfApple.count(axis=0)

  n_features = 6
  #train_features, test_features, train_labels, test_labels = split_train_test(datasetX, classColumnY, 0.25)
  #test_model_cross_val(model_RF(1000,42,train_features, train_labels), datasetX, classColumnY,3,1,10, 'accuracy') # 87.5% ACC (0.006)
  #test_model_cross_val(model_LR(), datasetX, classColumnY,3,1,10, 'accuracy')

  train_features = datasetX
  train_labels = classColumnY

  test_features = dfTest.iloc[:,[0,1,2,3,4]]
  test_labels = dfTest.iloc[:,[classLabelNumber]]

  # Testing MESA with RF and LR
  #test_model_cross_val(model_RF(1000,42,train_features, train_labels), test_features, test_labels,3,1,10, 'accuracy')
  #test_model_cross_val(model_LR(), datasetX, classColumnY,3,1,10, 'accuracy')

  accuracyArr = []
  rmseArr = []

  for n_steps in range(2,20):
    rmse, acc = runWithLSTM_MESA(dfApple, dfTest, classLabelNumber, n_steps, n_features, 50)
    accuracyArr.append(acc)
    rmseArr.append(rmse)

  print(accuracyArr)
  print(rmseArr)
  nstepsss = list(range(1, 20))
  plt.plot(nstepsss,accuracyArr)
  plt.plot(nstepsss,rmseArr)
  plt.show()

# %% [markdown]


# %% [markdown]
##  **Dataset Loading**

# %% [code]
runWithPCA(10)
runWithSVD(10)
runWithLDA(10)

runWithPCA(6)
runWithSVD(6)
runWithLDA(6)

# %% [code]
print(accuracyArr)

# %% [markdown]
Epochs = 50
70% train set and 30% test set
Data = Activity information and time information and patientId
RMSE = 0.072
Accuracy prediction of the sleep stage with four classes = 78.6%

# **What else can be done?**
1. Improve LSTM model
2. Remove date column and see the difference
3. balance out training and testing data with equal number of rows.

## **Graphs:**
1. Plot training and test error
2. Epochs were accuracy of sleep classes
3. RMSE vs.
